# Supplementary material for: A two stage statistical framework for cold start spare part demand forecasting
Source: PLoS One. 2026 Jun 16;21(6):e0350729. doi: 10.1371/journal.pone.0350729 (PMC13271490; doi:10.1371/journal.pone.0350729)
Supplement: S1 Dataset — This file contains the supporting dataset used for model development, validation, and reproducibility of the proposed cold-start spare-part demand forecasting framework. (ZIP) [file pone.0350729.s002.zip]

Archive with 13 entries (13 files):
- main.tex
- download (8).png
- download (11).png
- download (14).png
- download (9).png
- download.png
- download (10).png
- download_1_.png
- fig_hist1.png
- fig_hist2.png
- fig_hist3.png
- flowchart1.jpg
- flowchart1.png
