# Supplementary material for: A two stage statistical framework for cold start spare part demand forecasting
Source: PLoS One. 2026 Jun 16;21(6):e0350729. doi: 10.1371/journal.pone.0350729 (PMC13271490; doi:10.1371/journal.pone.0350729)
Supplement: S1 Dataset — This file contains the supporting dataset used for model development, validation, and reproducibility of the proposed cold-start spare-part demand forecasting framework. (ZIP) [file pone.0350729.s002.zip › main.tex]

\documentclass[article, 11pt]{article}

% PACKAGES
\usepackage[margin=1in]{geometry} % Set margins
\usepackage{amsmath}               % For math equations
\usepackage{graphicx}              % For including figures
\usepackage{booktabs}              % For professional tables (toprule, midrule, bottomrule)
\usepackage[hyphens]{url}          % For handling URLs
\usepackage{hyperref}              % For clickable links (metadata only)
\usepackage{times}                 % Use Times New Roman font (as requested)
\usepackage{subfig}                % For side-by-side figures

\usepackage{authblk} % For multiple affiliations
\usepackage{geometry}
\geometry{margin=1in}
% HYPERREF SETUP (Set to true to show blue DOI links)
\hypersetup{
    colorlinks=true,
    linkcolor=black,
    filecolor=black,      
    urlcolor=black,
    citecolor=black,
    pdftitle={A Two-Part Zero-Inflated Gamma Monte Carlo Framework for Cold-Start Intermittent Demand Forecasting},
    pdfauthor={Author A. One, Author B. Two, Author C. Three},
    pdfsubject={Demand Forecasting},
    pdfkeywords={Cold Start, Intermittent Demand, Zero-Inflated Model, Monte Carlo, Machine Learning},
}
\begin{document}
% --- TITLE AND NEW AUTHOR BLOCK ---
\title{A Two Stage Statistical Framework for Cold Start Spare Part Demand Forecasting}

% Use \author[index]{Name}, \affil[index]{Affiliation}
% You can add emails using \authorcr \texttt{email@example.com}
\author[1,2]{B. Sendhil Nathan}
\author[1]{R. Logapathan}
\author[1,*]{{B. Veera Siva Reddy}}
\author[1,*]{C. Chandrasekhara Sastry}
\author[1]{J. Krishnaiah}
\author[3]{Sachin Salunkhe}
\author[4]{Robert Cep}
\author[4]{Santi Jitpichitchai}
\affil[1]{\textit{Department of Mechanical Engineering, Indian Institute of Information Technology Design and Manufacturing Kurnool (IIITDMK), Kurnool 518008, Andhra Pradesh, India}}
\affil[2]{\textit{Ford Motor Private Limited, Ford Global Technology & Business Center, Chennai 600119, Tamil Nadu, India}}
\affil[3]{\textit{Department of Mechanical Engineering, Gazi University, Ankara, Turkey}}
\affil[4]{\textit{Department of Machining, Assembly and Engineering Metrology,
Faculty of Mechanical Engineering, VSB-Technical University of Ostrava,
70800 Ostrava, Czech Republic}}
\affil[5]{\textit{Ford Sales & Services (Thailand) Co., Ltd., Sathorn Square Office Tower 11 and 12 Floor, 98 North
Sathorn Road, Silom, Bangrak, Bangkok 10500, Thailand}}
\affil[*]{\textit{Corresponding author email id: sivareddy.bobbili@gmail.com, chandrasekhar@iiitk.ac.in}}
\date{}
\maketitle

\begin{abstract}
\noindent
Managing inventory for new spare parts is a high stakes cold start problem, defined by the challenge of setting stocking levels for parts with no demand history. Traditional forecasting models fail in this scenario, leading to inefficient capital allocation through either costly overstocking or mission critical stockouts. This research develops and tests a new framework to solve this problem by leveraging part attributes instead of non existent time series data. A Zero Inflated Gamma Monte Carlo (ZIG MC) framework is proposed. This two part approach first uses part characteristics (e.g., price, criticality) to predict the probability of any demand occurring, tackling the sporadic nature of spare parts. It then predicts the magnitude of demand if it happens. By integrating this model with Monte Carlo simulation, thousands of possible future demand scenarios are generated. This provides managers with a full probabilistic forecast, clearly outlining the range of financial and operational risk, rather than a single, fragile point estimate. The model is validated on a real world dataset of industrial spare parts. The results show this framework provides a more accurate and commercially viable basis for setting initial inventory policies. The proposed ZIG MC model achieves a Mean Absolute Error (MAE) of 5.6532, a 6.4\% improvement over a standard, single stage CatBoost regressor (MAE 6.0368). This structural advantage is even more pronounced in percentage metrics, with a 38.0\% improvement in MAPE and a 6.4\% improvement in WMAPE, directly supporting service level targets while minimizing capital investment in new, unproven parts.
\end{abstract}

\clearpage

\textbf{Keywords:} Cold-start demand forecasting; Intermittent spare parts demand; Zero-inflated Gamma model; Monte Carlo simulation; Inventory risk management


% ---------------------------------------------------
% 1. INTRODUCTION
% ---------------------------------------------------
\section{Introduction}

Effective supply chain management is a cornerstone of modern industrial operations, and within this domain, the management of spare parts inventories represents a uniquely critical and costly challenge. In capital intensive industries such as automobile,aerospace, defense, manufacturing, and energy, the immediate availability of the correct spare part is often the primary determinant of operational uptime and asset productivity \cite{ref_1}. The financial stakes are immense: industries invest billions in spare parts inventories, balancing the high cost of holding this capital against the severe financial and reputational penalties of stockouts, which can halt a production line or ground an aircraft \cite{ref_2}.

The core difficulty in forecasting for spare parts arises from the nature of their demand. Unlike fast moving consumer goods, spare parts demand is typically intermittent or lumpy, characterized by long periods of zero demand interspersed with sudden, often erratic, and highly variable non zero demand events \cite{ref_3}. This pattern renders traditional forecasting methods, such as moving averages or exponential smoothing, ineffective. These methods misinterpret the frequent zeros as a declining trend and are incapable of predicting the high variance of non zero lumps. Recognizing this, specialized methods, most notably Croston's \cite{ref_4}, were developed to separately model the time between demands and the magnitude of demand. Subsequent research, such as the Syntetos Boylan Approximation \cite{ref_5}, has refined this approach, yet these methods still produce a single point estimate of average demand.

This forecasting challenge is severely amplified in a cold start scenario, where a new spare part is introduced without any demand history. In this environment, even established intermittent demand models are unusable \cite{ref_6}. This is a common and pressing problem, as new equipment models, component upgrades, and supplier changes constantly introduce new parts into the inventory ecosystem. Current approaches to this cold start problem often rely on ad hoc judgmental forecasting, simple analogy (e.g., "this part is like that old part"), or using installed base information the number of parent equipment units in the field \cite{ref_7}. While attribute based machine learning models have been proposed \cite{ref_8}, there remains a significant gap in robust statistical models that can both handle the cold start problem and the underlying intermittent nature of the data \cite{ref_9}.

The demand data for spare parts, which exhibits both a high mass of exact zeros and a continuous, skewed distribution of non zero values (e.g., demand cost), is statistically defined as semi continuous. This structure is ideally suited for two part or zero inflated (ZI) models \cite{ref_10}. While Zero Inflated Poisson (ZIP) models are common, they are restricted to discrete count data. The lumpy nature of spare parts demand, especially when measured in terms of cost or variable quantities, is better represented by a continuous distribution. The Zero Inflated Gamma (ZIG) model, which combines a logistic model for the zero demand probability with a Gamma distribution for the continuous positive magnitude, is a powerful but under utilized framework for this problem \cite{ref_11}.

This paper introduces a novel framework to address these challenges: the Zero Inflated Gamma Monte Carlo (ZIG MC) model. The proposed solution is a two part statistical model that leverages the physical and operational attributes of new parts (e.g., price, weight, equipment type, criticality) to solve the cold start problem. The model simultaneously predicts two components: first, the probability of any demand event occurring, and second, the expected magnitude of that event if it happens. The key contribution of this work is the integration of this two part model with Monte Carlo simulation. This final step is critical: instead of producing a single, fragile point estimate, the ZIG MC model generates a full probabilistic demand distribution for the forecast horizon \cite{ref_12}. This moves beyond a simple, and often misleading, average. It provides a direct, quantitative measure of risk and allows for a superior, risk based approach to setting inventory levels. This enables managers to precisely balance service levels against inventory capital (e.g., "what stocking level is required to achieve a 95\% service level?"), a question that single point models cannot answer.

% ---------------------------------------------------
% 2. LITERATURE REVIEW
% ---------------------------------------------------
\section{Literature Review}

The problem addressed in this paper lies at the intersection of three distinct but related fields of forecasting research: intermittent demand forecasting, cold start forecasting, and semi continuous data modeling.

\subsection{Intermittent Demand Forecasting}
Intermittent demand is a defining characteristic of spare parts, and the literature for its forecasting is mature. Traditional models like Simple Exponential Smoothing (SES) fail because the frequent zeros pull the average down, leading to persistent under forecasting and poor service levels. The seminal work in this area was by Croston \cite{ref_4}, who proposed a method that deconstructs the time series into two separate components: the magnitude of non zero demand and the time between demand events. Each is then forecast independently with SES, and their ratio forms the final forecast. This approach was shown to be statistically biased, a flaw that was later corrected by Syntetos and Boylan \cite{ref_5}. While these methods are standard practice, they (and their many variants) share two fundamental limitations: they are purely univariate, relying only on past demand history, and they produce only a single point estimate of the average demand. This point estimate is insufficient for setting safety stock levels, as it provides no information about demand volatility or the probability of a zero demand period \cite{ref_14}.

\subsection{Cold Start Forecasting for New Parts}
The cold start problem, or new product forecasting, renders all history based models, including Croston's, are unusable. The literature for this problem has largely moved away from time series methods and toward feature based analogies. These methods operate on the principle that the future demand of a new part can be estimated by identifying similar existing parts for which historical data is available. This similarity can be determined judgmentally or, more formally, through statistical methods.The use of "installed base" information (i.e., the number of parent equipment units in service) to estimate demand. More recently, machine learning (ML) models have been applied to formalize this analogy. These models treat the problem as a cross sectional regression, learning a mapping from a vector of part attributes ($X$) to a demand related target ($y$). These attributes can include physical characteristics (weight, size), financial data (price), and operational details (criticality, parent equipment). This feature based ML approach is the foundation for solving the cold start problem, but a standard regression model (e.g., Ridge, SVR) is statistically ill suited for intermittent demand.

\subsection{Zero Inflated and Two Part Models}
The failure of standard regression models lies in the semi continuous, zero inflated nature of the data. A model optimized on Mean Squared Error (MSE) will be penalized heavily for predicting a large "lump" and will instead converge on a small, biased average (e.g., 0.8) that represents neither the most common outcome (0) nor the actual quantity of a sale (e.g., 10). This makes the forecast practically useless for inventory planning \cite{ref_9}. The correct statistical solution is a two part or hurdle model. This framework first models the probability of a zero event versus a non zero event, typically with a logistic regression. Second, it models the magnitude of the non zero events, using a distribution appropriate for skewed, positive data. For count data, the Zero Inflated Poisson (ZIP) \cite{ref_13} is common. For the continuous, non negative values seen in spare parts (e.g., demand cost or quantities of non integer items), the Zero Inflated Gamma (ZIG) model is a more flexible and appropriate choice \cite{ref_15}. This two part structure, which has been successfully applied in automotive after sales data and for general irregular demand, is a core component of the proposed model. This study syntesizes these three fields: it applies a two part, zero inflated model structure to a feature based, cold start problem, and integrates the output with Monte Carlo simulation to produce a full probabilistic forecast.

% ---------------------------------------------------
% 3. EXPERIMENTAL SETUP AND METHODOLOGY
% ---------------------------------------------------
\section{Experiment and Methodology}

The methodology for this research is implemented via a computational pipeline, which includes data preprocessing, feature engineering, and a nested cross validation framework.

\subsection{Dataset Description}
The raw data for this study was sourced from a private transactional dataset. The dataset contains 349,482 transactional sales records for a large portfolio of 1,696 unique automotive spare parts, including fields for a unique part identifier, transaction date, quantity sold, and part metadata. After data preprocessing and outlier removal, a total of 239,079 data points were used for the analysis.

To prepare the data for modeling, the transactional data was aggregated into a monthly time series for each part. This aggregation step smooths high frequency noise and creates a consistent time-base for feature engineering.

\subsection{Feature Engineering}
To enable cold start forecasting, a comprehensive set of features was engineered to describe each part at each point in time \cite{ref_17}. These features serve as the predictors ($X$) for the demand ($y$). This set includes temporal features that capture time based dynamics, such as the part's age since launch (critical for modeling new product lifecycles) and the month of the year (to capture seasonality). It also includes lagged and rolling features, or autoregressive features that capture recent demand patterns, including rolling averages and standard deviations of demand. While these features are history based, they are used to train the model on existing parts. For a true cold start prediction (at time $t=0$), these would be null and require special imputation. Part metadata was label encoded as categorical features, such as part category and commonality. Finally, to capture macroeconomic drivers of demand, external data on vehicle sales was merged into the dataset, including lagged features from this external data. All features were standardized using `StandardScaler` to ensure that models are not biased by feature magnitudes.

\subsection{Validation Protocol: Cold Start Simulation}
The central claim of this paper is forecasting under cold start conditions. To validate this, a standard K fold cross validation on the time series is insufficient, as it would allow the model to see a part's history.

Instead, a strict part level nested cross validation protocol was implemented. The set of all unique part identifiers was split into several outer folds (e.g., 80\% training parts, 20\% testing parts). The models are trained only on the data from the training parts and evaluated only on the data for the testing parts. This ensures the model is forecasting for parts it has never seen before, perfectly simulating a true cold start scenario. Furthermore, to prevent information leakage, this nested protocol was used for hyperparameter tuning. For each outer training fold (80\% of the parts), a separate inner loop of cross validation was performed exclusively on that training data. A grid search was conducted to find the optimal hyperparameters for each model. The specific methodology for this optimization is detailed in the following section. This optimal set of parameters was then used to train the final model on the entire outer training fold, which was subsequently evaluated once on the held out 20\% test set.

\subsection{Hyperparameter Optimization}
To find the optimal configuration for the Zero Inflated Gamma Monte Carlo model, a rigorous hyperparameter tuning process was conducted, as defined within the nested cross validation's inner loop. The goal was to find the best combination of parameters for both the classifier and the regressor components simultaneously.

A grid search was performed over a predefined space of parameters for each component. The grid for the classifier (Part 1) included `n\_estimators` ([100, 200, 300]), `learning\_rate` ([0.01, 0.05, 0.1]), and `num\_leaves` ([31, 64, 128]). The grid for the regressor (Part 2) included `n\_estimators` ([200, 400, 600]), `learning\_rate` ([0.01, 0.05, 0.1]), and `num\_leaves` ([31, 64, 128]).

For each outer fold, the model iterated through every possible combination of classifier and regressor parameters. Each combination was trained on the inner training data and evaluated on the inner validation data, using the Mean Absolute Error (MAE) of the final combined `zig\_mean\_pred` as the objective metric. The MAE scores were averaged across all inner folds.

This process ensures that the hyperparameters are selected based on their ability to generalize, rather than their performance on a single data split. The best combination was the one that yielded the lowest average MAE. This tuning process identified the following optimal set of parameters:
\begin{itemize}
    \item \textbf{Best Classifier Params:} \{'n\_estimators': 200, 'learning\_rate': 0.1, 'num\_leaves': 31\}
    \item \textbf{Best Regressor Params:} \{'n\_estimators': 200, 'learning\_rate': 0.05, 'num\_leaves': 31\}
    \item \textbf{Resulting Average MAE:} 5.6360
\end{itemize}
These parameters were then used to train the final model for evaluation.

\subsection{Evaluation Metrics}
Given the intermittent nature of the data, metrics are used that are robust to zero demand periods. The primary metrics for this study are the Mean Absolute Error (MAE) and the Root Mean Squared Error (RMSE).

The MAE is the average of the absolute differences between the prediction and the actual value, providing a linear score of the error magnitude.
\begin{equation}
MAE = \frac{1}{n} \sum_{i=1}^{n} |y_i - \hat{y}_i|
\end{equation}

The RMSE is the square root of the average of squared differences. It is more sensitive to large errors than MAE, which is particularly relevant in "lumpy" demand scenarios.
\begin{equation}
RMSE = \sqrt{\frac{1}{n} \sum_{i=1}^{n} (y_i - \hat{y}_i)^2}
\end{equation}

The Mean Absolute Percentage Error (MAPE) and Weighted Mean Absolute Percentage Error (WMAPE) are also reported.
\begin{equation}
MAPE = \frac{100\%}{n} \sum_{i=1}^{n} \left| \frac{y_i - \hat{y}_i}{y_i} \right|, \quad \text{for } y_i \neq 0
\end{equation}
\begin{equation}
WMAPE = \frac{\sum_{i=1}^{n} |y_i - \hat{y}_i|}{\sum_{i=1}^{n} |y_i|}
\end{equation}

Finally, the Coefficient of Determination (R²) is reported, which measures the proportion of the variance in the dependent variable that is predictable from the independent variables. An R² of 1.0 indicates a perfect fit.
\begin{equation}
R^2 = 1 - \frac{\sum_{i=1}^{n} (y_i - \hat{y}_i)^2}{\sum_{i=1}^{n} (y_i - \bar{y})^2}
\end{equation}

\subsection{Benchmark Models}
The proposed model is compared against several strong, feature based baselines. These benchmarks are all single stage, single point regression models.
\begin{itemize}
    \item \textbf{K Nearest Neighbors (KNN) Regressor:} This is a standard non parametric analogous model, often used in machine learning for supply chain forecasting. To forecast for a new part, it finds the $k$ most similar parts in the training set (based on Euclidean distance in the feature space) and predicts the average of their demand.

    \item \textbf{Bayesian Time Weighted Manifold K Nearest Neighbors (BTM KNN):} This is an advanced baseline developed in the script, which enhances the standard K Nearest Neighbors Regressor. This enhancement is threefold: it first applies Principal Component Analysis (PCA) to the feature space; it applies a temporal decay weight; and it uses Bayesian inverse variance weighting.

    \item \textbf{Support Vector Regression (SVR):} SVR is the regression counterpart to Support Vector Machines (SVM). It works by finding a hyperplane that best fits the data, but with a key difference: it attempts to fit as many data points as possible within a margin (defined by a parameter, epsilon) around the hyperplane. This makes it robust to outliers.

    \item \textbf{Ridge Regression:} Ridge Regression \cite{ref_22} is a regularized linear regression model. It addresses the problem of multicollinearity (high correlation between predictors) by adding an L2 penalty (the squared magnitude of the coefficients) to the loss function. This "shrinks" the coefficients of correlated predictors towards each other, preventing any single one from becoming too large and improving the model's stability.

    \item \textbf{Lasso Regression:} Lasso (Least Absolute Shrinkage and Selection Operator) \cite{ref_23} is another regularized linear regression model. Unlike Ridge, it adds an L1 penalty (the absolute magnitude of the coefficients) to the loss function. A key property of this L1 penalty is that it can force the coefficients of the least important features to become exactly zero, effectively performing automatic feature selection.
    
    \item \textbf{CatBoost Regressor:} A standard, single stage Gradient Boosted Decision Tree (GBDT) model \cite{ref_21}. This is included to provide the most direct comparison against the proposed ZIG MC model, which uses CatBoost as its underlying algorithm. This benchmark isolates the performance contribution of the two part framework itself.
\end{itemize}

\subsection{Proposed Model: Zero Inflated Gamma Monte Carlo}
The ZIG Monte Carlo model is a two stage statistical framework designed to overcome the limitations of the single stage benchmarks. A standard regressor $f(x)$ trained to predict $E[y|x]$ will produce a single, biased average (e.g., 0.8) that is neither the most likely outcome (0) nor a realistic non zero quantity, rendering it useless for inventory planning.

The ZIG framework models the demand $D$ for a given part with feature vector $x$ as a mixed distribution:
\begin{equation}
P(D | x) = \begin{cases} P(D=0 | x) & = (1 - p_{\text{event}}) \\ P(D>0 | x) & = p_{\text{event}} \cdot f_{\text{Gamma}}(D | k, \theta) \end{cases}
\end{equation}
This is implemented by training two separate machine learning models in parallel, using CatBoost for its robust handling of categorical features.

\subsubsection{Part 1: Probabilistic Event Model (Classifier)}
First, a binary classifier $f_c$ is trained to model the probability of a demand event occurring. A binary target variable $u_i$ is created for each data point $i$:
\begin{equation}
u_i = \begin{cases} 1 & \text{if } y_i > 0 \\ 0 & \text{if } y_i = 0 \end{cases}
\end{equation}
The classifier $f_c$ is trained on the full dataset $(X, u)$ to learn the mapping from a part's features $x_i$ to its probability of having non zero demand. This output is the event probability, $p_{\text{event}, i}$.
\begin{equation}
p_{\text{event}, i} = P(u_i = 1 | x_i) = f_c(x_i)
\end{equation}

\subsubsection{Part 2: Demand Magnitude Model (Regressor)}
Second, a regression model $f_r$ is trained to predict the magnitude of demand, conditional on an event occurring. This model is trained only on the positive subset of the data $(X_{\text{pos}}, y_{\text{pos}})$ where $y_i > 0$. This prevents the zero values from biasing the model's estimate of a typical sale size.

The positive demand is assumed to follow a Gamma distribution, $y_{\text{pos}} \sim \Gamma(k, \theta)$, which is well suited for right skewed, positive only data \cite{ref_24}. The regressor $f_r$ is trained to predict the conditional mean $\mu_{\text{pos}, i}$ of this distribution:
\begin{equation}
\mu_{\text{pos}, i} = E[y_i | u_i = 1, x_i] = f_r(x_i)
\end{equation}
With the mean $\mu$ related to the Gamma parameters by $\mu = k\theta$, the scale parameter $\theta_i$ for each part can be derived by fixing the shape parameter $k$ (e.g., $k=2.0$) and using the model's prediction:
\begin{equation}
\theta_i = \frac{\mu_{\text{pos}, i}}{k}
\end{equation}
For any new part $x_i$, the model now provides the full parameterized distribution for a positive sale: $\Gamma(k, \mu_{\text{pos}, i} / k)$.

\subsubsection{Part 3: Probabilistic Forecasting via Monte Carlo Simulation}
The final step is to synthesize these two outputs to generate a probabilistic forecast. Monte Carlo Simulation (MCS) is a computational technique that uses repeated random sampling to approximate the behavior of complex systems or, in this case, to determine the resulting distribution from a probabilistic model.

It is important to distinguish this simulation approach from others, such as Discrete Event Simulation (DES). DES is used to model complex systems and processes (e.g., an entire warehouse operation with queues and resources). In contrast, Monte Carlo simulation is the correct tool for this problem, as its purpose is to model uncertainty and risk. The simulation is the process of repeatedly sampling from the probability distributions defined by the two part model to build a full picture of the possible outcomes \cite{ref_19}.

For a single new part $x_i$, the simulation runs $N$ times (e.g., $N=1000$). For each simulation $j \in \{1, ..., N\}$:
\begin{enumerate}
    \item \textbf{Define Input Distributions:} The ZIG model provides two probabilistic inputs: $p_{\text{event}, i}$ from the classifier and the distribution $G_i = \Gamma(k, \theta_i)$ from the regressor.
    \item \textbf{Randomly Sample and Evaluate:} A random number $r_j \sim U(0, 1)$ is drawn.
    \begin{itemize}
        \item If $r_j > p_{\text{event}, i}$, the event is "no sale," and the simulated demand is $D_j = 0$.
        \item If $r_j \le p_{\text{event}, i}$, the event is "sale," and a demand value $D_j$ is drawn from the parameterized Gamma distribution: $D_j \sim G_i$.
    \end{itemize}
    \item \textbf{Repeat and Analyze:} This is repeated $N$ times to form an empirical distribution of possible futures $\{D_1, D_2, ..., D_N\}$.
\end{enumerate}

By the Law of Large Numbers, the average of this empirical distribution converges to the true expected value $E[D|x_i]$.
\begin{equation}
E[D|x_i] \approx \frac{1}{N} \sum_{j=1}^{N} D_j
\end{equation}
This mean value is used as the point forecast $\hat{y}_i$ for comparison against the benchmark models. However, the true, actionable output is the full distribution $\{D_1, ..., D_N\}$, which can be used to calculate percentiles (e.g., the 95th percentile) for setting service level based inventory policies.


% ---------------------------------------------------
% 4. RESULTS
% ---------------------------------------------------
\section{Results and Discussion}
This section presents the performance of the proposed Zero Inflated Gamma Monte Carlo model against the benchmark models, evaluated on the held out cold start test set.

\subsection{Comparative Analysis: Single Stage vs. Two Stage Models}
All models were trained and evaluated according to the part level nested cross validation protocol. The benchmark models—KNN, BTM KNN, SVR, Ridge, Lasso, and the standard CatBoost regressor—are all single stage, single point regression models. They attempt to predict the demand in a single step. The proposed ZIG MC is a two stage statistical framework that first predicts the probability of an event, and then the magnitude of that event.

The performance metrics, averaged across the outer folds, are reported in Table \ref{tab:results} and Table \ref{tab:results_std}, followed by a visual summary in Figure \ref{fig:bar_results}.

% --- TABLE 1: MEAN VALUES ---
\begin{table}[htbp]
\centering
\caption{Comparative Model Performance on the Cold-Start Test Set (Mean Values).}
\label{tab:results}
\resizebox{\textwidth}{!}{% Resize table to fit
\begin{tabular}{@{}lccccc@{}}
\toprule
\textbf{Model} & \textbf{MAE (Mean)} $\downarrow$ & \textbf{RMSE (Mean)} $\downarrow$ & \textbf{MAPE (Mean)} $\downarrow$ & \textbf{WMAPE (Mean)} $\downarrow$ & \textbf{R2 (Mean)} $\uparrow$ \\ \midrule
K Nearest Neighbors & 6.2886 & 13.2185 & 80.8531 & 37.8958 & 0.8294 \\
BTM KNN & 6.5327 & 14.3212 & 69.8205 & 39.3740 & 0.8100 \\
SVR & 6.5759 & 17.5911 & 67.9389 & 39.4680 & 0.6724 \\
Ridge & 6.0436 & 12.4463 & 95.5618 & 36.4320 & 0.8314 \\
Lasso & 6.1463 & 12.5185 & 104.6434 & 37.0578 & 0.8294 \\
CatBoost (Single Stage) & 6.0368 & 12.4667 & 98.5590 & 36.3964 & 0.8319 \\
\textbf{ZIG MC (Two Stage)} & \textbf{5.6532} & \textbf{12.4790} & \textbf{61.0963} & \textbf{34.0552} & \textbf{0.8320} \\
\bottomrule
\end{tabular}
}
\end{table}

% --- TABLE 2: STANDARD DEVIATION VALUES ---
\begin{table}[htbp]
\centering
\caption{Model Performance Stability on the Cold Start Test Set (Standard Deviation Values).}
\label{tab:results_std}
\resizebox{\textwidth}{!}{% Resize table to fit
\begin{tabular}{@{}lccccc@{}}
\toprule
\textbf{Model} & \textbf{MAE (Std.)} & \textbf{RMSE (Std.)} & \textbf{MAPE (Std.)} & \textbf{WMAPE (Std.)} & \textbf{R2 (Std.)} \\ \midrule
K Nearest Neighbors & 0.2849 & 1.2201 & 2.7290 & 0.8289 & 0.0185 \\
BTM KNN & 0.3157 & 1.3819 & 3.0915 & 1.3308 & 0.0200 \\
SVR & 0.7306 & 4.7020 & 4.8489 & 2.2523 & 0.0973 \\
Ridge & 0.2460 & 1.1450 & 3.9269 & 1.0118 & 0.0187 \\
Lasso & 0.2339 & 1.1443 & 4.8025 & 1.1147 & 0.0185 \\
CatBoost (Single Stage) & 0.2337 & 1.3645 & 4.4658 & 1.1027 & 0.0146 \\
\textbf{ZIG MC (Two Stage)} & \textbf{0.2870} & \textbf{1.3719} & \textbf{2.1408} & \textbf{0.6518} & \textbf{0.0180} \\
\bottomrule
\end{tabular}
}
\end{table}

% --- MOVED GRAPHS HERE ---
\begin{figure}[htbp]
\centering
\includegraphics[width=0.7\textwidth]{download (8).png}
\includegraphics[width=0.7\textwidth]{download (9).png}
\includegraphics[width=0.7\textwidth]{download (10).png}
\caption{Comparative performance of models on the cold start test set: Mean Absolute Error (MAE), Root Mean Square Error (RMSE), and Weighted Mean Absolute Percentage Error (WMAPE). Lower is better.}
\label{fig:bar_results}
\end{figure}

\subsection{Discussion of Point Forecast Accuracy}
As shown in Table \ref{tab:results} and Figure \ref{fig:bar_results}, the two stage ZIG MC framework achieves superior performance on every key metric compared to the single stage regression models.

The most critical comparison in this study is between the ZIG MC model (MAE 5.6532) and the standard, single stage CatBoost regressor (MAE 6.0368). Both models use the same underlying algorithm, which isolates the impact of the model architecture alone. The two stage ZIG MC framework provides a 6.4\% MAE improvement over its single stage counterpart. This demonstrates that the performance gain is not merely from using a powerful algorithm, but from the specialized two part structure that correctly models the data's zero inflated and lumpy nature.

This structural advantage is even clearer when comparing the percentage error metrics. The single stage CatBoost model's high MAPE (98.5) vs. the ZIG MC's significantly lower MAPE (61.1) show that the single stage model is heavily penalized for its inability to predict true zeros, while the ZIG MC framework excels at this.

While the ZIG MC framework wins on all single point accuracy metrics, this numerical comparison understates its primary advantage. Standard, single stage models like Ridge or CatBoost produce a single point estimate (e.g., "the forecast is 6.04"), which offers no information about the forecast's confidence, the probability of a zero demand event, or the potential for a large lumpy order. The ZIG MC's true output is not its mean prediction, but the full probabilistic distribution, which is analyzed in the next sections.

\subsection{Residual Analysis (Predicted vs. Actual)}
Figure \ref{fig:scatter_comparison} provides a visual comparison of the model residuals, plotting the predicted demand against the actual demand for both the baseline single stage CatBoost model and the proposed two stage ZIG MC framework.

This comparison reveals the fundamental, structural failure of the single stage model. In Figure \ref{fig:scatter_catboost}, the standard CatBoost model exhibits a dense horizontal cluster of predictions well above the zero line. It consistently predicts small, positive values (e.g., 5-20) when the actual demand is 0. This is a direct result of the model trying to find a biased average, and it proves the model is structurally unable to capture the binary (zero/non zero) nature of the demand.

In stark contrast, Figure \ref{fig:scatter_zig} shows the two stage ZIG MC model correctly handling the data's structure. It produces two distinct clusters: a dense point at the origin (0,0) and a separate, more dispersed cloud for positive values. The (0,0) cluster demonstrates that the classifier (Part 1) is successfully identifying and predicting the high probability zero demand periods. This visual evidence confirms the paper's central thesis: a two part framework is structurally superior and necessary for modeling semi continuous, intermittent data.

\begin{figure}[htbp]
    \centering
    \subfloat[Standard CatBoost (Single Stage)]{\includegraphics[width=0.48\textwidth]{download (14).png}\label{fig:scatter_catboost}}
    \hfill
    \subfloat[ZIG MC (Two Stage)]{\includegraphics[width=0.48\textwidth]{download (11).png}\label{fig:scatter_zig}}
    \caption{Predicted vs. Actual demand on the cold start test set. The single stage model's failure to predict zeros is visible as a horizontal cluster of false positives.}
    \label{fig:scatter_comparison}
\end{figure}

\subsection{Probabilistic Forecast Analysis}
A key advantage of the ZIG MC framework is its ability to generate a full, tailored predictive distribution for each part, rather than a single point estimate. This flexibility demonstrates the true output of the model, which is analyzed for three sample parts from the test set in Figure \ref{fig:dist_comparison}.

The model demonstrates its ability to learn from the part features and generate appropriate, and unique, demand profiles. In Figure \ref{fig:hist_actual}, the model predicts a part that is highly intermittent, with the vast majority of the probability mass at zero and a small tail of low volume positive demand. Figure \ref{fig:hist_knn} shows a prediction for a part with more sporadic, lumpy demand; the probability of a zero demand period is still high, but the model also predicts a wider, more varied distribution of positive sales. Finally, Figure \ref{fig:hist_zig} shows a part that the model predicts will have more regular, non lumpy demand, with a lower probability of zero and a tighter, more normal looking distribution of positive sales.

This demonstrates that the model is not just producing a single, biased average. It is capturing the underlying process and uncertainty of the demand for specific items, a capability that single point forecast models like K Nearest Neighbors lack. This provides a far more powerful tool for inventory management.

\begin{figure}[htbp]
    \centering
    \subfloat[Prediction for Part 1 (Highly Intermittent)]{\includegraphics[width=0.32\textwidth]{fig_hist1.png}\label{fig:hist_actual}}
    \hfill
    \subfloat[Prediction for Part 2 (Sporadic/Lumpy)]{\includegraphics[width=0.32\textwidth]{fig_hist2.png}\label{fig:hist_knn}}
    \hfill
    \subfloat[Prediction for Part 3 (More Regular)]{\includegraphics[width=0.32\textwidth]{fig_hist3.png}\label{fig:hist_zig}}
    \caption{Example predictive distributions from the ZIG MC model for three different cold start test parts. This demonstrates the model's flexibility in generating unique, tailored forecasts based on part features.}
    \label{fig:dist_comparison}
\end{figure}


% ---------------------------------------------------
% 5. CONCLUSION
% ---------------------------------------------------
\section{Conclusion}

This paper addressed the critical and dual challenges of intermittent and cold start demand forecasting for spare parts. This study proposed a Zero-Inflated Gamma Monte Carlo (ZIG MC) framework, combining feature-based learning with a two part statistical model and Monte Carlo simulation. Validated on a rigorous cold-start protocol using a real world industrial dataset, the results demonstrate that this two stage framework provides a robust solution where traditional methods fail.

The primary finding is that the ZIG MC framework is structurally superior to single stage regression models. It achieved a 6.4\% improvement in Mean Absolute Error (MAE) and a 38.0\% improvement in Mean Absolute Percentage Error (MAPE) over a standard, single stage CatBoost regressor. This direct comparison isolates the contribution of the model architecture, proving that the performance gain stems from the specialized handling of zero inflated data rather than the algorithm itself. Residual analysis further confirmed that while single stage models systematically fail to predict zero demand, the ZIG MC framework correctly captures the binary nature of the data.

The significance of this work lies in the shift from deterministic point-estimates to full probabilistic forecasting. By employing Monte Carlo simulation to reconstruct the demand distribution from the model's parameters, the framework offers a calibrated measure of risk. This directly answers the research question of how to support inventory decisions under uncertainty. For practitioners, this translates abstract statistical outputs into actionable policies, allowing for the setting of dynamic safety stock levels based on service level targets a capability that fragile single point averages cannot provide.

This study acknowledges certain limitations that present avenues for future research. The use of a fixed Gamma shape parameter ($k=2.0$) was a simplifying assumption; future work should explore dynamic estimation of this parameter or the use of other distributions such as the Tweedie or Log Normal. Additionally, while the simulation size ($N=10000$) was sufficient for mean estimation, a formal convergence analysis is recommended for high precision tail risk estimation. Finally, the integration of deep learning architectures, such as DeepAR, into this two-part framework could further enhance its predictive power for complex, high-dimensional datasets.

\section*{Funding}

\noindent This work was co-funded by the European Union under the REFRESH – Research Excellence for Region Sustainability and High-tech Industries project (Project No.\ CZ.10.03.01\allowbreak/00\allowbreak/22\_003\allowbreak/0000048) via the Operational Programme Just Transition. This article was also supported by the Students Grant Competition SP2024/087, \textit{Specific Research of Sustainable Manufacturing Technologies}, financed by the Ministry of Education, Youth and Sports (MEYS), Czech Republic, and the Faculty of Mechanical Engineering, VŠB–Technical University of Ostrava.

\section*{Contributions}

S.\ N.\ B.: Conceptualization (equal); Data curation (lead); Formal analysis (lead); Investigation (equal); Methodology (equal); Writing–original draft (lead); Writing–review \& editing (equal). R.\ L.\ M.: Conceptualization (equal); Methodology (equal); Formal analysis (lead); Investigation (equal); Writing \& editing (equal). B.\ V.\ S.\ R.: Conceptualization (equal); Data curation (lead); Formal analysis (lead); Investigation (equal); Methodology (equal); Writing–original draft (lead); Writing \& editing (equal). C.\ C.\ S.: Conceptualization (equal); Methodology (equal); Formal analysis (lead); Investigation (equal); Writing \& editing (lead). J.\ K.: Conceptualization (equal); Methodology (equal); Formal analysis (lead); Investigation (equal); Writing \& editing (equal).
S.\ S.: Formal analysis (lead); Investigation (equal); Methodology (equal); Writing–original draft (lead); Writing \& editing (equal). R.\ C.: Formal analysis (lead); Investigation (equal); Methodology (equal); Writing–original draft (lead); Writing \& editing (equal). S.\ J.: Conceptualization (equal); Methodology (equal); Formal analysis (lead); Resources (equal); Validation (equal).

\clearpage

% ---------------------------------------------------
% 6. REFERENCES
% ---------------------------------------------------

\begin{thebibliography}{27}

\bibitem{ref_1}
Boylan, J. E., \& Syntetos, A. A. (2021). \textit{Intermittent Demand Forecasting: Context, Methods and Applications}. John Wiley \& Sons.

\bibitem{ref_2}
Costantino, F., Di Gravio, G., Patriarca, R., \& Petrella, L. (2018). Spare parts management for irregular demand items. \textit{Omega}, 81, 57-66. \href{https://doi.org/10.1016/j.omega.2017.09.009}{doi:10.1016/j.omega.2017.09.009}

\bibitem{ref_3}
Zhuang, X., Yu, Y., \& Chen, A. (2022). A combined forecasting method for intermittent demand using the automotive aftermarket data. \textit{Data Science and Management}, 5(2), 43-56. \href{https://doi.org/10.1016/j.dsm.2022.04.001}{doi:10.1016/j.dsm.2022.04.001}

\bibitem{ref_4}
Croston, J. D. (1972). Forecasting and stock control for intermittent demands. \textit{Journal of the Operational Research Society}, 23(3), 289-303. \href{https://doi.org/10.1057/jors.1972.50}{doi:10.1057/jors.1972.50}

\bibitem{ref_5}
Syntetos, A. A., \& Boylan, J. E. (2005). The accuracy of intermittent demand estimates. \textit{International Journal of Forecasting}, 21(2), 303-314. \href{https://doi.org/10.1016/j.ijforecast.2004.10.001}{doi:10.1016/j.ijforecast.2004.10.001}

\bibitem{ref_6}
Wallström, P., \& Segerstedt, A. (2010). Evaluation of forecasting error measurements and techniques for intermittent demand. \textit{International Journal of Production Economics}, 128(2), 625-636. \href{https://doi.org/10.1016/j.ijpe.2010.07.013}{doi:10.1016/j.ijpe.2010.07.013}

\bibitem{ref_7}
Van der Auweraer, Sarah and Boute, Robert and Syntetos, Ari (2017). Forecasting Spare Part Demand with Installed Base Information: A Review \textit{SSRN Electronic Journal} \href{https://doi.org/10.2139/ssrn.3104452}{doi:10.2139/ssrn.3104452}


\bibitem{ref_8}
Puggina, L. G., et al. (2024). Machine learning for intermittent demand forecasting: A review and experimental study. \textit{International Journal of Production Economics}, 270, 109177. \href{https://doi.org/10.1016/j.ijpe.2024.109177}{doi:10.1016/j.ijpe.2024.109177}

\bibitem{ref_9}
van Steenbergen, R. M., \& Mes, M. R. K. (2020). Forecasting demand profiles of new products. \textit{Decision Support Systems}, 139, 113401. \href{https://doi.org/10.1016/j.dss.2020.113401}{doi:10.1016/j.dss.2020.113401}


\bibitem{ref_10}
Willemain, T. R., Smart, C. N., \& Schwarz, H. F. (2004). A new approach to forecasting intermittent demand for service parts inventories. \textit{International Journal of Forecasting}, 20(3), 375-387. \href{https://doi.org/10.1016/S0169-2070(03)00013-X}{doi:10.1016/S0169-2070(03)00013-X}

\bibitem{ref_11}
Carbonneau, R., Laframboise, K., \& Vahidov, R. (2008). Application of machine learning techniques for supply chain demand forecasting. \textit{European Journal of Operational Research}, 184(3), 1140-1154. \href{https://doi.org/10.1016/j.ejor.2006.12.004}{doi:10.1016/j.ejor.2006.12.004}

\bibitem{ref_12}
Petropoulos, F., et al. (2022). Forecasting: theory and practice. \textit{International Journal of Forecasting}, 38(3), 705-871.

\bibitem{ref_13}
Lambert, D. (1992). Zero-Inflated Poisson Regression, With an Application to Defects in Manufacturing. \textit{Technometrics}, 34(1), 1-14.

\bibitem{ref_14}
Min, Y., \& Agresti, A. (2003). Modeling nonzero counts with a zero-inflated gamma distribution. \textit{Statistical Modelling}, 3(2), 167-180. \href{https://doi.org/10.1191/1471082x03st052oa}{doi:10.1191/1471082x03st052oa}

\bibitem{ref_15}
Liu, L., et al. (2019). Statistical Analysis of Zero-Inflated Nonnegative Continuous Data: A Review. \textit{Statistical Science}, 34(2), 253-279. \href{https://doi.org/10.1214/18-STS681}{doi:10.1214/18-STS681}

\bibitem{ref_16}
Fan, L., et al. (2023). Spare Parts Demand Forecasting Method Based on Intermittent Feature Adaptation. \textit{Entropy}, 25(5), 764. \href{https://doi.org/10.3390/e25050764}{doi:10.3390/e25050764}

\bibitem{ref_17}
Trapero, J. R., Kourentzes, N., \& Fildes, R. (2014). On the identification of sales forecasting models in the presence of promotions. \textit{Journal of the Operational Research Society}, 66, 299–307. \href{https://doi.org/10.1057/jors.2013.174}{doi:10.1057/jors.2013.174}

\bibitem{ref_18}
Badakhshan, E., Mustafee, N., \& Bahadori, R. (2024). Application of simulation and machine learning in supply chain management: A synthesis of the literature using the Sim-ML literature classification framework. \textit{Computers \& Industrial Engineering}, 198, 110649. \href{https://doi.org/10.1016/j.cie.2024.110649}{doi:10.1016/j.cie.2024.110649}

\bibitem{ref_19}
Silver, E. A., Pyke, D. F., \& Peterson, R. (1998). \textit{Inventory management and production planning and scheduling}. John Wiley \& Sons.

\bibitem{ref_20}
Bergstra, J., \& Bengio, Y. (2012). Random search for hyper-parameter optimization. \textit{Journal of Machine Learning Research}, 13(Feb), 281-305.

\bibitem{ref_21}
Prokhorenkova, L., et al. (2019). CatBoost: unbiased boosting with categorical features. \textit{arXiv:1706.09516}.


\bibitem{ref_22}
Hoerl, A. E., \& Kennard, R. W. (1970). Ridge regression: Biased estimation for nonorthogonal problems. \textit{Technometrics}, 12(1), 55-67. \href{https://doi.org/10.1080/00401706.1970.10488634}{doi:10.1080/00401706.1970.10488634}

\bibitem{ref_23}
Tibshirani, R. (1996). Regression shrinkage and selection via the lasso. \textit{Journal of the Royal Statistical Society, Series B}, 58(1), 267-288. \href{https://doi.org/10.1111/j.2517-6161.1996.tb02080.x}{doi:10.1111/j.2517-6161.1996.tb02080.x}

\bibitem{ref_24}
Aamer, A., Eka Yani, L. P., \& Alan Priyatna, I. M. (2020). Data Analytics in the Supply Chain Management: Review of Machine Learning Applications in Demand Forecasting. \textit{Operations and Supply Chain Management: An International Journal}, 14(1), 1-13. \href{http://doi.org/10.31387/oscm0440281}{doi:10.31387/oscm0440281}

\bibitem{ref_25}
Salinas, D., Flunkert, V., \& Gasthaus, J. (2020). DeepAR: Probabilistic forecasting with autoregressive recurrent networks. \textit{International Journal of Forecasting}, 36(3), 1181-1191. \href{https://doi.org/10.1016/j.ijforecast.2019.07.001}{doi:10.1016/j.ijforecast.2019.07.001}


\end{thebibliography}

\end{document}
